# Supplementary material for: Metabolically versatile psychrotolerant Antarctic bacterium Pseudomonas sp. ANT_H12B is an efficient producer of siderophores and accompanying metabolites (SAM) useful for agricultural purposes
Source: Microb Cell Fact. 2023 Apr 29;22:85. doi: 10.1186/s12934-023-02105-2 (PMC10149013; doi:10.1186/s12934-023-02105-2)
Supplement: Supplementary file 2 — Additional file 2. List of enzymes involved in carbon metabolism identified in Pseudomonas sp. ANT_H12B genome. [file 12934_2023_2105_MOESM2_ESM.xlsx]

## Sheet: Arkusz1
Supplementary Materials – SM_3
List of enzymes involved in carbon metabolism identified in Pseudomonas sp.ANT_H12B
Compound	Metabolism	NCBI Protein Accession Number	Contig	Coords	Strand	Description
Fumaric acid	Fumarate -> Malate -> Acetyl-CoA	WP_003214142.1	NZ_VOBI01000005.1	10818:12341	-	fumarate hydratase subunit alpha [EC:4.2.1.2]
Fumaric acid	Fumarate -> Malate -> Acetyl-CoA	WP_149417638.1	NZ_VOBI01000006.1	215800:217194	+	fumarate hydratase, class II [EC:4.2.1.2]
Citric acid	Citrate -> Oxaloacetate + Acetyl-CoA	WP_149418582.1	NZ_VOBI01000011.1	59002:60291	+	citrate synthase [EC:2.3.3.1]
D-Gluconic acid	D-gluconate -> 6-phospho-D-gluconate	WP_149417323.1	NZ_VOBI01000005.1	144394:144927	+	gluconokinase [EC:2.7.1.12]
L-Alanine	L-Alanine -> Pyruvate	WP_149417541.1	NZ_VOBI01000006.1	85109:86320	+	alanine-synthesizing transaminase [EC:2.6.1.66 2.6.1.2]
Hydroxy-L-Proline	4-Hydroxyproline -> 1-Pyrroline-3-hydroxy-5-carboxylate -> L-erythro-4-hydroxyglutamate -> (R)-4-hydroxy-2-oxoglutarate -> Pyruvate	WP_149416009.1	NZ_VOBI01000001.1	435771:436547	-	pyrroline-5-carboxylate reductase [EC:1.5.1.2]
Hydroxy-L-Proline	4-Hydroxyproline -> 1-Pyrroline-3-hydroxy-5-carboxylate -> L-erythro-4-hydroxyglutamate -> (R)-4-hydroxy-2-oxoglutarate -> Pyruvate	WP_149416368.1	NZ_VOBI01000002.1	255208:256026	-	pyrroline-5-carboxylate reductase [EC:1.5.1.2]
Inosine	Inosine -> hypoxanthine -> xanthine -> urate ->> allantoate	WP_149417512.1	NZ_VOBI01000006.1	53233:53517	+	purine/pyrimidine-nucleoside phosphorylase [EC:2.4.2.1 2.4.2.2]
Inosine	Inosine -> hypoxanthine -> xanthine -> urate ->> allantoate	WP_149418369.1	NZ_VOBI01000010.1	61721:62446	-	purine-nucleoside/S-methyl-5'-thioadenosine phosphorylase / adenosine deaminase [EC:2.4.2.1 2.4.2.28 3.5.4.4]
L-Malic acid	L-malate -> oxaloacetate	WP_149418838.1	NZ_VOBI01000012.1	151063:152712	-	malate dehydrogenase (quinone) [EC:1.1.5.4]
L-Malic acid	L-malate -> oxaloacetate	WP_149420228.1	NZ_VOBI01000027.1	4205:5713	-	malate dehydrogenase (quinone) [EC:1.1.5.4]
D-Alanine	D-alanine -> L-alanine	WP_149416197.1	NZ_VOBI01000002.1	50707:51780	+	Alr-MurF fusion protein [EC:5.1.1.1 6.3.2.10]
L-Glutamine	L-glutamine -> L-glutamate -> 2-oxoglutarate	WP_149417045.1	NZ_VOBI01000004.1	197913:199001	+	glutamin-(asparagin-)ase [EC:3.5.1.38]
L-Glutamine	L-glutamine -> L-glutamate -> 2-oxoglutarate	WP_149420260.1	NZ_VOBI01000027.1	42675:43655	-	glutamin-(asparagin-)ase [EC:3.5.1.38]
N-Acetyl-L-Glutamic acid	N-Acetyl-L-Glutamate -> N-Acetyl-L-Glutamate-5-phosphate ->> Ornithine ->> Glutamate	WP_109626724.1	NZ_VOBI01000002.1	31410:32315	-	acetylglutamate kinase [EC:2.7.2.8]
g-Amino-N-Butyric acid	GABA -> Succinate semialdehyde -> Succinate	WP_149416607.1	NZ_VOBI01000003.1	46013:47290	+	5-aminovalerate/4-aminobutyrate aminotransferase [EC:2.6.1.48 2.6.1.19]
L-Pyroglutamic acid	5-oxoproline -> L-glutamate	WP_149415994.1	NZ_VOBI01000001.1	418174:418932	-	5-oxoprolinase (ATP-hydrolysing) subunit A [EC:3.5.2.9]
L-Pyroglutamic acid	5-oxoproline -> L-glutamate	WP_149417722.1	NZ_VOBI01000007.1	22377:23129	-	5-oxoprolinase (ATP-hydrolysing) subunit A [EC:3.5.2.9]
L-Pyroglutamic acid	5-oxoproline -> L-glutamate	WP_149415991.1	NZ_VOBI01000001.1	415584:416456	-	5-oxoprolinase (ATP-hydrolysing) subunit B [EC:3.5.2.9]
L-Asparagine	L-Asparagine -> L-Aspartate -> Fumarate	WP_149417645.1	NZ_VOBI01000006.1	225643:227388	+	asparagine synthase (glutamine-hydrolysing) [EC:6.3.5.4]
D-Galactose	D-Galactose -> D-galactono-1,4-lactone	WP_149418078.1	NZ_VOBI01000008.1	222516:223442	+	D-galactose 1-dehydrogenase [EC:1.1.1.48]
Pyruvic acid	Pyruvate -> 2-Hydroxy-ethyl-ThPP -> S-Acetyl-dihydrolipoamide-E -> Acetyl-CoA	WP_149416859.1	NZ_VOBI01000003.1	368284:370929	-	pyruvate dehydrogenase E1 component [EC:1.2.4.1]
Pyruvic acid	Pyruvate -> 2-Hydroxy-ethyl-ThPP -> S-Acetyl-dihydrolipoamide-E -> Acetyl-CoA	WP_218575892.1	NZ_VOBI01000008.1	57464:58021	-	pyruvate dehydrogenase E1 component [EC:1.2.4.1]
L-Histidine	L-Histidine -> Urocanate ->> L-Glutamate	WP_149416768.1	NZ_VOBI01000003.1	247998:249530	+	histidine ammonia-lyase [EC:4.3.1.3]
D-Mannitol	D-Mannitol -> D-Fructose	WP_149419730.1	NZ_VOBI01000020.1	4975:6450	+	mannitol 2-dehydrogenase [EC:1.1.1.67]
D-Saccharic acid	D-Glucarate -> 5-keto-4-deoxy-D-glucarate (->Pyruvate???)	WP_149418801.1	NZ_VOBI01000012.1	112855:114129	-	glucarate dehydratase-related protein
L-Glutamic acid	L-Glutamate -> 2-Oxoglutarate	WP_149416811.1	NZ_VOBI01000003.1	301723:306168	+	glutamate synthase (NADPH) large chain [EC:1.4.1.13]
L-Serine	L-Serine -> Pyruvate	WP_149416115.1	NZ_VOBI01000001.1	555719:556642	-	L-serine/L-threonine ammonia-lyase [EC:4.3.1.17 4.3.1.19]
D,L-Malic acid	L-malate -> oxaloacetate	WP_149418838.1	NZ_VOBI01000012.1	151063:152712	-	malate dehydrogenase (quinone) [EC:1.1.5.4]
D,L-Malic acid	L-malate -> oxaloacetate	WP_149420228.1	NZ_VOBI01000027.1	4205:5713	-	malate dehydrogenase (quinone) [EC:1.1.5.4]
N-Acetyl-D-Glucosamine	GlcNAc -> GlcNAc-6P -> N-Acetylglucosamine-6-phosphate -> D-Glucosamine-6-phosphate -> D-Fructose-6-phosphate	WP_149418299.1	NZ_VOBI01000009.1	232445:234160	-	N-acetylglucosamine PTS system EIICBA or EIICB component [EC:2.7.1.193]
D-Trehalose	D-Trehalose -> D-Glucose	WP_149420459.1	NZ_VOBI01000033.1	28462:30288	-	alpha,alpha-trehalase [EC:3.2.1.28]
m-Tartaric acid	meso-Tartaric acid -> Oxaloglycolate -> L-Tartate -> Oxaloacetate	WP_149416802.1	NZ_VOBI01000003.1	289120:290388	+	malate dehydrogenase (oxaloacetate-decarboxylating) [EC:1.1.1.38]
L-Proline	L-Prioline -> 1-Pyrroline-5-carboxylate -> L-Glutamate	WP_149416009.1	NZ_VOBI01000001.1	435771:436547	-	pyrroline-5-carboxylate reductase [EC:1.5.1.2]
L-Proline	L-Prioline -> 1-Pyrroline-5-carboxylate -> L-Glutamate	WP_149416368.1	NZ_VOBI01000002.1	255208:256026	-	pyrroline-5-carboxylate reductase [EC:1.5.1.2]
L-Aspartic acid	L-Aspartate -> Oxaloacetate	WP_149417789.1	NZ_VOBI01000007.1	153387:155003	+	L-aspartate oxidase [EC:1.4.3.16]
Quinic acid	Quinate -> 3-Dehydroquinate -> 3-Dehydroshikimate -> Shikimate ->> Chorismate	WP_149416518.1	NZ_VOBI01000002.1	441666:444020	+	quinoprotein glucose dehydrogenase [EC:1.1.5.2]
L-Galactonic acid-g-Lactone	D-Galactono-1,4-lactone -> D-Galactonate -> 2-Dehydro-3-deoxy-D-galactonate -> 2-Dehydro-3-deoxy-D-galactonate-6P -> D-Flyceraldehyde-3P	WP_149415761.1	NZ_VOBI01000001.1	155221:156396	-	6-phosphogluconolactonase [EC:3.1.1.31]
Adenosine	Adenosine -> Inosine	WP_149418369.1	NZ_VOBI01000010.1	61721:62446	-	purine-nucleoside/S-methyl-5'-thioadenosine phosphorylase / adenosine deaminase [EC:2.4.2.1 2.4.2.28 3.5.4.4]
Propionic acid	Propanoate -> Propanoyl-CoA -> 2-Methylcitrate -> 2-Methylcis-aconitate -> Methylisocitrate -> Succinate	WP_008148605.1	NZ_VOBI01000011.1	47254:48135	-	acetate---CoA ligase (ADP-forming) subunit alpha [EC:6.2.1.13]
L-Isoleucine	L-Isoleucine -> (S)-3-Methyl-2-oxopentanoate -> 2-Methyl-1-hydroxybutyl-ThPP -> S-(2-Methylbutanoyl)-dihydrolipoamide-E -> (S)-2-Methyl-but-2-enoyl-CoA -> trans-2-Methylbut-2-enoyl-CoA -> (S)-3-Hydroxy-2-methylbutyryl-CoA -> 2-Methyl-acetyl-CoA -> Acetyl-CoA	WP_149415870.1	NZ_VOBI01000001.1	282795:283814	+	branched-chain amino acid aminotransferase [EC:2.6.1.42]
D-Xylose	D-Xylose -> D-Xylolose -> D-Xylulose-5P -> D-Ribulose-5P -> Pentose phosphate pathway	WP_149417573.1	NZ_VOBI01000006.1	122830:124146	+	xylose isomerase [EC:5.3.1.5]
a-D-Glucose	a-D-Glucose -> a-D-Glucose-6P ->> Pyruvate	WP_149417296.1	NZ_VOBI01000005.1	107992:108942	+	glucokinase [EC:2.7.1.2]
D,L-Citramalic acid	Citroconate -> 3-Methylmalate -> a-Ketobutyrate -> Propionyl-CoA -> Propanoate metabolism	WP_149417086.1	NZ_VOBI01000004.1	249725:251143	-	3-isopropylmalate dehydratase [EC:4.2.1.33]
Succinic acid	Succinate -> Fumarate	WP_149418580.1	NZ_VOBI01000011.1	56123:57898	-	succinate dehydrogenase / fumarate reductase, flavoprotein subunit [EC:1.3.5.1 1.3.5.4]
Succinic acid	Succinate -> Fumarate	WP_140681891.1	NZ_VOBI01000011.1	55407:56111	-	succinate dehydrogenase / fumarate reductase, iron-sulfur subunit [EC:1.3.5.1 1.3.5.4]
Succinic acid	Succinate -> Fumarate	WP_149420467.1	NZ_VOBI01000034.1	2592:3299	-	succinate dehydrogenase / fumarate reductase, iron-sulfur subunit [EC:1.3.5.1 1.3.5.4]
Succinic acid	Succinate -> Fumarate	WP_149418581.1	NZ_VOBI01000011.1	58264:58638	-	succinate dehydrogenase / fumarate reductase, cytochrome b subunit
Succinic acid	Succinate -> Fumarate	WP_007945134.1	NZ_VOBI01000011.1	57902:58270	-	succinate dehydrogenase / fumarate reductase, membrane anchor subunit
D,L-Carnitine	L-Carnitine ->3-dehydrocarnitine	WP_149416454.1	NZ_VOBI01000002.1	355902:356867	-	carnitine 3-dehydrogenase [EC:1.1.1.108]
L-Lactic acid	L-Lactate -> Pyruvate	WP_149416985.1	NZ_VOBI01000004.1	29893:31074	-	(S)-mandelate dehydrogenase [EC:1.1.99.31]
L-Valine	L-Valine -> 3-Methyl-2-oxobutanoate -> 2-Methyl-1-hydroxypropyl-ThPP -> S-(2-Methylpropyl)-dihydrolipoamide-E -> Isobutyryl-CoA -> Methacrylyl-CoA -> (S)-3-Hydroxy-2-isobutyryl-CoA -> (S)-3-hydroxyisobutyrate -> Methylmalonate semialdehyde -> Propanoyl-CoA -> Propanoate metabolism	WP_149415870.1	NZ_VOBI01000001.1	282795:283814	+	branched-chain amino acid aminotransferase [EC:2.6.1.42]
b-Hydroxybutyric acid	(R)-3-Hydroxybutanoate -> Acetoacetate -> Acetoacetyl-CoA	WP_149419143.1	NZ_VOBI01000015.1	26059:26832	-	clavulanate-9-aldehyde reducatase
D-Glucosaminic acid	D-Glucosaminate -> 3-Dehydro-3-deoxy-D-gluconate -> 2-Dehydro-3-deoxy-D-gluconate-6P -> D-gluconate-6P -> D-Glucono-1,5-lactone-6P -> b-D-Glucose-6P	WP_129438437.1	NZ_VOBI01000009.1	86182:87144	+	glucosaminate ammonia-lyase [EC:4.3.1.9]
D-Glucosaminic acid	D-Glucosaminate -> 3-Dehydro-3-deoxy-D-gluconate -> 2-Dehydro-3-deoxy-D-gluconate-6P -> D-gluconate-6P -> D-Glucono-1,5-lactone-6P -> b-D-Glucose-6P	WP_149418029.1	NZ_VOBI01000008.1	169067:170026	-	glucosaminate ammonia-lyase [EC:4.3.1.9]
a-Ketoglutaric acid	2-Oxoglutarate -> 3-Carboxy-1-hydroxypropyl-ThPP -> S-Succinyl-dihydrolipoamide-E -> Succinyl-CoA -> Succinate	WP_149418579.1	NZ_VOBI01000011.1	52300:55131	-	2-oxoglutarate dehydrogenase E1 component [EC:1.2.4.2]
Itaconic acid	Itaconate -> Itaconyl-CoA -> (3S)-Citramalyl-CoA -> Pyruvate	WP_008148602.1	NZ_VOBI01000011.1	48135:49301	-	succinyl-CoA synthetase beta subunit [EC:6.2.1.5]
Dihydroxyacetone	Glycerone -> Glycerone-phosphate -> Glycolysis	WP_149418300.1	NZ_VOBI01000009.1	234192:236708	-	multiphosphoryl transfer protein [EC:2.7.3.9 2.7.1.202]
Malonic acid	Malonate -> Acetate	WP_149416387.1	NZ_VOBI01000002.1	279425:280228	+	malonate decarboxylase gamma subunit [EC:4.1.1.87]
L-Leucine	L-Leucine -> 4-Methyl-2-oxopentanoate -> 3-Methyl-1-hydroxybuty-ThPP -> S-(3-Methyl-butanoyl)-dihydrolipoamide-E -> 3-Methylbutanoyl-CoA -> 3-Methylbut-2-enoyl-CoA -> 3-Methyglutaconyl-CoA -> (S)-3-Hydroxy-3-methylglutaryl-CoA -> Acetyl-CoA	WP_149415870.1	NZ_VOBI01000001.1	282795:283814	+	branched-chain amino acid aminotransferase [EC:2.6.1.42]
L-Leucine	L-Leucine -> 4-Methyl-2-oxopentanoate -> 3-Methyl-1-hydroxybuty-ThPP -> S-(3-Methyl-butanoyl)-dihydrolipoamide-E -> 3-Methylbutanoyl-CoA -> 3-Methylbut-2-enoyl-CoA -> 3-Methyglutaconyl-CoA -> (S)-3-Hydroxy-3-methylglutaryl-CoA -> Acetyl-CoA	WP_149418207.1	NZ_VOBI01000009.1	117571:118590	+	leucine dehydrogenase [EC:1.4.1.9]
L-Arginine	Arginine -> N2-Succinyl-L-arginine -> N2-Succinyl-L-ornithine -> N2-Succinyl-L-glutamate 5-semialdehyde -> N2-Succinyl-glutamate -> Glutamate	WP_149417372.1	NZ_VOBI01000005.1	195602:196627	+	arginine N-succinyltransferase [EC:2.3.1.109]
L-Arginine	Arginine -> N2-Succinyl-L-arginine -> N2-Succinyl-L-ornithine -> N2-Succinyl-L-glutamate 5-semialdehyde -> N2-Succinyl-glutamate -> Glutamate	WP_149420009.1	NZ_VOBI01000023.1	6385:7419	+	arginine N-succinyltransferase [EC:2.3.1.109]
L-Arginine	Arginine -> N2-Succinyl-L-arginine -> N2-Succinyl-L-ornithine -> N2-Succinyl-L-glutamate 5-semialdehyde -> N2-Succinyl-glutamate -> Glutamate	WP_149417371.1	NZ_VOBI01000005.1	194501:195520	+	arginine N-succinyltransferase [EC:2.3.1.109]
L-Arginine	Arginine -> N2-Succinyl-L-arginine -> N2-Succinyl-L-ornithine -> N2-Succinyl-L-glutamate 5-semialdehyde -> N2-Succinyl-glutamate -> Glutamate	WP_149420008.1	NZ_VOBI01000023.1	5307:6323	+	arginine N-succinyltransferase [EC:2.3.1.109]
D-Ribose	D-Ribose -> D-Ribose-5P -> D-Ribulose-5P -> D-Xylulose-5P -> D-Glyceraldehyde-3P	WP_149417039.1	NZ_VOBI01000004.1	191372:192289	-	ribokinase [EC:2.7.1.15]
Uridine	Uridine -> Uracil	WP_149417512.1	NZ_VOBI01000006.1	53233:53517	+	purine/pyrimidine-nucleoside phosphorylase [EC:2.4.2.1 2.4.2.2]
Uridine	Uridine -> Uracil	WP_149417037.1	NZ_VOBI01000004.1	189899:190927	-	ribosylpyrimidine nucleosidase [EC:3.2.2.8]
d-Amino Valeric acid	5-Aminopentanoate -> Glutarate semialdehyde -> Glutarate	WP_149416607.1	NZ_VOBI01000003.1	46013:47290	+	5-aminovalerate/4-aminobutyrate aminotransferase [EC:2.6.1.48 2.6.1.19]
D-Fructose	D-Fructose -> a-D-Glucose	WP_149417573.1	NZ_VOBI01000006.1	122830:124146	+	xylose isomerase [EC:5.3.1.5]
Putrescine	Putrescine -> Spermidine	WP_149417546.1	NZ_VOBI01000006.1	92261:93016	-	spermidine synthase
Acetic acid	Acetate -> Acetylo-CoA	WP_008148605.1	NZ_VOBI01000011.1	47254:48135	-	acetate---CoA ligase (ADP-forming) subunit alpha [EC:6.2.1.13]
2-Aminoethanol	Ethanolamine -> Acetaldehyde -> Glycolysis	WP_149418501.1	NZ_VOBI01000010.1	221982:223376	+	ethanolamine ammonia-lyase large subunit [EC:4.3.1.7]
2-Deoxy-D-Ribose	2-Deoxy-D-Ribose -> 2-Deoxy-D-Ribose-5P	WP_149417039.1	NZ_VOBI01000004.1	191372:192289	-	ribokinase [EC:2.7.1.15]
Mucic acid	D-Galactarate -> 5-Dehydro-4-deoxy-D-glucarate -> Pyruvate	WP_149418134.1	NZ_VOBI01000009.1	29803:31356	+	galactarate dehydratase [EC:4.2.1.42]
Glycerol	Glycerol -> Glycerol-3-phosphate -> Glycerone-phosphate	WP_149419058.1	NZ_VOBI01000014.1	90892:92397	-	glycerol kinase [EC:2.7.1.30]
b-Hydroxypyruvic acid	Hydroxypyruvate -> Tartronate semialdehyde -> D-Glycerate -> 2-Phospho-D-Glycerate	WP_149418594.1	NZ_VOBI01000011.1	73636:74418	+	hydroxypyruvate isomerase [EC:5.3.1.22]
L-Ornithine	Ornithine -> Putrescine	WP_149419397.1	NZ_VOBI01000017.1	456:1619	+	L-glutamyl-[BtrI acyl-carrier protein] decarboxylase [EC:4.1.1.95]
Capric acid	Decanoic acid -> Decanoyl-[acp] -> Fatty acid degradation	WP_149417481.1	NZ_VOBI01000006.1	2967:4841	-	acyl-[acyl-carrier-protein]-phospholipid O-acyltransferase / long-chain-fatty-acid--[acyl-carrier-protein] ligase [EC:2.3.1.40 6.2.1.20]
D-Malic acid	(R)-Malate -> Pyruvate	WP_149416802.1	NZ_VOBI01000003.1	289120:290388	+	malate dehydrogenase (oxaloacetate-decarboxylating) [EC:1.1.1.38]
L-Lysine	L-Lysine -> 5-Aminopentanmide	WP_149416516.1	NZ_VOBI01000002.1	439128:440810	-	lysine 2-monooxygenase [EC:1.13.12.2]
Formic acid	Formate -> CO2	WP_149418252.1	NZ_VOBI01000009.1	163471:163692	-	formate dehydrogenase subunit delta [EC:1.17.1.9]
Formic acid	Formate -> CO2	WP_149420424.1	NZ_VOBI01000032.1	17548:20613	+	formate dehydrogenase major subunit [EC:1.17.1.9]
Formic acid	Formate -> CO2	WP_149420426.1	NZ_VOBI01000032.1	21546:22199	+	formate dehydrogenase subunit gamma
Caproic acid	Hexanoic acid -> Hexanoyl-[acp] -> Fatty acid degradation	WP_149417481.1	NZ_VOBI01000006.1	2967:4841	-	acyl-[acyl-carrier-protein]-phospholipid O-acyltransferase / long-chain-fatty-acid--[acyl-carrier-protein] ligase [EC:2.3.1.40 6.2.1.20]
L-Tartaric acid	L-Tartate -> Oxaloacetate	WP_003214142.1	NZ_VOBI01000005.1	10818:12341	-	fumarate hydratase subunit alpha [EC:4.2.1.2]
D,L-a-Glycerol Phosphate	sn-Glycerol-3P -> Glycerone-P	WP_149417435.1	NZ_VOBI01000005.1	275220:276245	+	glycerol-3-phosphate dehydrogenase (NAD(P)+) [EC:1.1.1.94]
a-Hydroxybutyric acid	2-Hydroxybutanoate -> 2-Oxobutanoate	WP_149415902.1	NZ_VOBI01000001.1	314405:315547	+	(S)-mandelate dehydrogenase [EC:1.1.99.31]
L-Threonine	Threonine -> 2-Oxobutanoate	WP_149416115.1	NZ_VOBI01000001.1	555719:556642	-	L-serine/L-threonine ammonia-lyase [EC:4.3.1.17 4.3.1.19]
Acetoacetic acid	Acetoacetate -> Acetoacetyl-CoA -> Acetyl-CoA	WP_149418878.1	NZ_VOBI01000012.1	187650:188348	+	3-oxoacid CoA-transferase subunit A [EC:2.8.3.5]
Acetoacetic acid	Acetoacetate -> Acetoacetyl-CoA -> Acetyl-CoA	WP_054051104.1	NZ_VOBI01000012.1	188385:189050	+	3-oxoacid CoA-transferase subunit B [EC:2.8.3.5]
Dipeptide	Dipeptide -> Amino acids	WP_149416153.1	NZ_VOBI01000001.1	453699:455189	+	zinc D-Ala-D-Ala dipeptidase [EC:3.4.13.22]
Dipeptide	Dipeptide -> Amino acids	WP_149416460.1	NZ_VOBI01000002.1	361354:362331	+	membrane dipeptidase [EC:3.4.13.19]
Dipeptide	Dipeptide -> Amino acids	WP_149417452.1	NZ_VOBI01000005.1	295986:297725	-	beta-Ala-Xaa dipeptidase [EC:3.4.13.-]
Dipeptide	Dipeptide -> Amino acids	WP_149419932.1	NZ_VOBI01000022.1	32829:34178	-	membrane dipeptidase [EC:3.4.13.19]
Dipeptide	Dipeptide -> Amino acids	WP_149416265.1	NZ_VOBI01000002.1	131419:132753	+	Xaa-Pro dipeptidase [EC:3.4.13.9]
Dipeptide	Dipeptide -> Amino acids	WP_149420572.1	NZ_VOBI01000040.1	3656:5464	-	Xaa-Pro dipeptidase [EC:3.4.13.9]
